# Supplementary material for: High expression of p62/SQSTM1 predicts shorter survival for patients with pancreatic cancer
Source: BMC Cancer. 2022 Mar 30;22:347. doi: 10.1186/s12885-022-09468-6 (PMC8969328; doi:10.1186/s12885-022-09468-6)
Supplement: Supplementary file 1 — Additional file 1. [file 12885_2022_9468_MOESM1_ESM.xlsx]

## Sheet: Raw data
								p62					LC3				NRF2
Patient #	Age at surgery (yrs)	Sex	Tumor location	Tumor stage (pT)	Differentiation	Lymph node metastasis (0=No, 1=Yes)	Adjuvant chemotherapy	Intensity score	% positive tumor cells	Staining score	Grade (2 groups)	Grade (3 groups)	Intensity score	% positive tumor cells	Staining score	Grade	Intensity score	% positive tumor cells	Staining score	Grade	Cause of death	Survival (months)	2-year disease-specific survival (months)	5-year disease-specific survival (months)
1	61	Female	Head	T2	High	N0	Yes	2	20	40	Low p62	Low p62	2	50	100	High LC3	3	80	240	High NRF2	alive at the time of analysis	199.1	24	60
2	50	Male	Head	T2	High	N1	Yes	1	20	20	Low p62	Low p62	3	50	150	High LC3	1	60	60	Low NRF2	alive at the time of analysis	193.35	24	60
3	61	Female	Others	T3	Low	N1	No	1	5	5	Low p62	Low p62	3	60	180	High LC3	3	80	240	High NRF2	alive at the time of analysis	212.15	24	60
4	65	Male	Head	T2	Low	N0	No	2	10	20	Low p62	Low p62	3	30	90	High LC3	1	70	70	Low NRF2	postop complications	1.08
5	62	Male	Head	T1	Data missing	N0	No	2	30	60	Low p62	Intermediate p62	2	80	160	High LC3	3	90	270	High NRF2	lung cancer	106.39
6	65	Female	Head	T3	Medium	N0	No	2	40	80	Low p62	Intermediate p62	1	5	5	Low LC3	2	60	120	Low NRF2	neuroendokrin cancer	144.82
7	59	Male	Head	T3	Low	N0	No	2	10	20	Low p62	Low p62	3	20	60	Low LC3	2	90	180	High NRF2	unknown cause	126.18
8	69	Male	Head	T2	Low	N0	No	2	40	80	Low p62	Intermediate p62	2	10	20	Low LC3	1	30	30	Low NRF2	stroke	6.38
9	73	Male	Head	T3	Medium	N0	No	2	20	40	Low p62	Low p62	1	70	70	Low LC3	2	80	160	High NRF2	pdac	83.01	24	60
10	73	Male	Head	T3	Low	N1	No	2	30	60	Low p62	Intermediate p62	1	5	5	Low LC3	1	10	10	Low NRF2	pdac	31.76	24	31.76
11	76	Male	Head	T2	Medium	N1	No	1	30	30	Low p62	Low p62	3	5	15	Low LC3	2	40	80	Low NRF2	pdac	7.17	7.17	7.17
12	51	Female	Head	T3	Low	N1	Yes	0	0	0	Low p62	Low p62	3	10	30	Low LC3	1	20	20	Low NRF2	pdac	44.91	24	44.91
13	59	Male	Head	T2	Medium	N1	No	2	30	60	Low p62	Intermediate p62	1	70	70	Low LC3	3	90	270	High NRF2	pdac	2.63	2.63	2.63
14	61	Male	Head	T2	Data missing	N1	No	1	10	10	Low p62	Low p62	3	5	15	Low LC3	1	60	60	Low NRF2	pdac	22.55	22.55	22.55
15	64	Female	Others	T3	Low	N0	Yes	1	5	5	Low p62	Low p62	2	10	20	Low LC3	2	80	160	High NRF2	pdac	2.66	2.66	2.66
16	56	Female	Head	T2	Medium	N1	No	0	0	0	Low p62	Low p62	3	5	15	Low LC3	3	90	270	High NRF2	pdac	17.49	17.49	17.49
17	73	Male	Head	T3	Medium	N0	Yes	1	10	10	Low p62	Low p62	3	20	60	Low LC3	2	30	60	Low NRF2	pdac	26.47	24	26.47
18	64	Male	Head	T1	High	N0	No	2	40	80	Low p62	Intermediate p62	3	70	210	High LC3	3	80	240	High NRF2	pdac	203.64	24	60
19	56	Female	Head	T3	Medium	N1	No	3	20	60	Low p62	Intermediate p62	2	30	60	Low LC3	3	90	270	High NRF2	pdac	22.13	22.13	22.13
20	64	Female	Head	T4	Medium	N0	No	3	60	180	High p62	High p62	2	90	180	High LC3	2	90	180	High NRF2	Chronic subileus	133.94
21	70	Male	Head	T3	Data missing	N1	No	2	50	100	High p62	Intermediate p62	2	30	60	Low LC3	2	80	160	High NRF2	stroke	7.89
22	59	Female	Head	T3	Medium	N1	No	3	40	120	High p62	Intermediate p62	2	70	140	High LC3	2	80	160	High NRF2	pdac	5.72	5.72	5.72
23	79	Male	Head	T3	Medium	N1	No	3	80	240	High p62	High p62	2	60	120	High LC3	1	20	20	Low NRF2	stroke	35.87
24	73	Female	Head	T3	Low	N1	No	3	90	270	High p62	High p62	2	60	120	High LC3	1	20	20	Low NRF2	pdac	2.89	2.89	2.89
25	56	Female	Head	T4	Low	N0	No	3	90	270	High p62	High p62	2	70	140	High LC3	2	90	180	High NRF2	pdac	1.28	1.28	1.28
26	60	Male	Head	T2	Medium	N1	Yes	2	60	120	High p62	Intermediate p62	1	5	5	Low LC3	2	30	60	Low NRF2	pdac	50.63	24	50.63
27	72	Female	Head	T2	Medium	N1	No	3	60	180	High p62	High p62	2	80	160	High LC3	3	90	270	High NRF2	pdac	17.29	17.29	17.29
28	56	Female	Others	T2	High	N0	No	2	50	100	High p62	Intermediate p62	1	25	25	Low LC3	3	90	270	High NRF2	pdac	7.04	7.04	7.04
29	60	Male	Head	T1	Data missing	N0	No	2	60	120	High p62	Intermediate p62	2	30	60	Low LC3	3	70	210	High NRF2	pdac	23.18	23.18	23.18
30	52	Female	Head	T2	High	N1	Yes	3	70	210	High p62	High p62	3	20	60	Low LC3	3	90	270	High NRF2	pdac	39.25	24	39.25
31	80	Male	Head	T3	Medium	N1	No	2	50	100	High p62	Intermediate p62	3	40	120	High LC3	2	40	80	Low NRF2	pdac	19.92	19.92	19.92
32	70	Male	Head	T4	Low	N0	No	2	70	140	High p62	Intermediate p62	3	60	180	High LC3	2	70	140	Low NRF2	pdac	6.64	6.64	6.64
33	61	Female	Head	T2	Medium	N1	No	3	70	210	High p62	High p62	3	40	120	High LC3	3	80	240	High NRF2	pdac	2.83	2.83	2.83
